# Supplementary material for: Poly(Ionic Liquid)-Based Composite Electrolyte Membranes: Additive Effect of Silica Nanofibers on Their Properties
Source: Membranes (Basel). 2025 Aug 27;15(9):254. doi: 10.3390/membranes15090254 (PMC12471868; doi:10.3390/membranes15090254)
Supplement: Supplementary file 1 [file membranes-15-00254-s001.zip]

Archive with 1 entries (1 files):
- membranes-3821121-supplementary.pdf
